# Supplementary material for: Effectiveness of a Mobile-Based Self-Regulation Training on Youths’ Affect
Source: Healthcare (Basel). 2026 Jan 5;14(1):133. doi: 10.3390/healthcare14010133 (PMC12785396; doi:10.3390/healthcare14010133)
Supplement: Supplementary file 1 [file healthcare-14-00133-s001.zip]

Archive with 1 entries (1 files):
- healthcare-4004329-supplementary.pdf
